# Supplementary material for: Family-group names in Coleoptera (Insecta)
Source: Zookeys. 2011 Apr 4;(88):1–972. doi: 10.3897/zookeys.88.807 (PMC3088472; doi:10.3897/zookeys.88.807)
Supplement: XML Treatments for this article (over 3000) [file zookeys.88.807-treatments.zip]

Archive with 3,223 entries (3,223 files):
- zookeys.88.807-treatment1.xml
- zookeys.88.807-treatment10.xml
- zookeys.88.807-treatment100.xml
- zookeys.88.807-treatment1000.xml
- zookeys.88.807-treatment1001.xml
- zookeys.88.807-treatment1002.xml
- zookeys.88.807-treatment1003.xml
- zookeys.88.807-treatment1004.xml
- zookeys.88.807-treatment1005.xml
- zookeys.88.807-treatment1006.xml
- zookeys.88.807-treatment1007.xml
- zookeys.88.807-treatment1008.xml
- zookeys.88.807-treatment1009.xml
- zookeys.88.807-treatment101.xml
- zookeys.88.807-treatment1010.xml
- zookeys.88.807-treatment1011.xml
- zookeys.88.807-treatment1012.xml
- zookeys.88.807-treatment1013.xml
- zookeys.88.807-treatment1014.xml
- zookeys.88.807-treatment1015.xml
- zookeys.88.807-treatment1016.xml
- zookeys.88.807-treatment1017.xml
- zookeys.88.807-treatment1018.xml
- zookeys.88.807-treatment1019.xml
- zookeys.88.807-treatment102.xml
- zookeys.88.807-treatment1020.xml
- zookeys.88.807-treatment1021.xml
- zookeys.88.807-treatment1022.xml
- zookeys.88.807-treatment1023.xml
- zookeys.88.807-treatment1024.xml
- zookeys.88.807-treatment1025.xml
- zookeys.88.807-treatment1026.xml
- zookeys.88.807-treatment1027.xml
- zookeys.88.807-treatment1028.xml
- zookeys.88.807-treatment1029.xml
- zookeys.88.807-treatment103.xml
- zookeys.88.807-treatment1030.xml
- zookeys.88.807-treatment1031.xml
- zookeys.88.807-treatment1032.xml
- zookeys.88.807-treatment1033.xml
- zookeys.88.807-treatment1034.xml
- zookeys.88.807-treatment1035.xml
- zookeys.88.807-treatment1036.xml
- zookeys.88.807-treatment1037.xml
- zookeys.88.807-treatment1038.xml
- zookeys.88.807-treatment1039.xml
- zookeys.88.807-treatment104.xml
- zookeys.88.807-treatment1040.xml
- zookeys.88.807-treatment1041.xml
- zookeys.88.807-treatment1042.xml
- zookeys.88.807-treatment1043.xml
- zookeys.88.807-treatment1044.xml
- zookeys.88.807-treatment1045.xml
- zookeys.88.807-treatment1046.xml
- zookeys.88.807-treatment1047.xml
- zookeys.88.807-treatment1048.xml
- zookeys.88.807-treatment1049.xml
- zookeys.88.807-treatment105.xml
- zookeys.88.807-treatment1050.xml
- zookeys.88.807-treatment1051.xml
- zookeys.88.807-treatment1052.xml
- zookeys.88.807-treatment1053.xml
- zookeys.88.807-treatment1054.xml
- zookeys.88.807-treatment1055.xml
- zookeys.88.807-treatment1056.xml
- zookeys.88.807-treatment1057.xml
- zookeys.88.807-treatment1058.xml
- zookeys.88.807-treatment1059.xml
- zookeys.88.807-treatment106.xml
- zookeys.88.807-treatment1060.xml
- zookeys.88.807-treatment1061.xml
- zookeys.88.807-treatment1062.xml
- zookeys.88.807-treatment1063.xml
- zookeys.88.807-treatment1064.xml
- zookeys.88.807-treatment1065.xml
- zookeys.88.807-treatment1066.xml
- zookeys.88.807-treatment1067.xml
- zookeys.88.807-treatment1068.xml
- zookeys.88.807-treatment1069.xml
- zookeys.88.807-treatment107.xml
- zookeys.88.807-treatment1070.xml
- zookeys.88.807-treatment1071.xml
- zookeys.88.807-treatment1072.xml
- zookeys.88.807-treatment1073.xml
- zookeys.88.807-treatment1074.xml
- zookeys.88.807-treatment1075.xml
- zookeys.88.807-treatment1076.xml
- zookeys.88.807-treatment1077.xml
- zookeys.88.807-treatment1078.xml
- zookeys.88.807-treatment1079.xml
- zookeys.88.807-treatment108.xml
- zookeys.88.807-treatment1080.xml
- zookeys.88.807-treatment1081.xml
- zookeys.88.807-treatment1082.xml
- zookeys.88.807-treatment1083.xml
- zookeys.88.807-treatment1084.xml
- zookeys.88.807-treatment1085.xml
- zookeys.88.807-treatment1086.xml
- zookeys.88.807-treatment1087.xml
- zookeys.88.807-treatment1088.xml
- zookeys.88.807-treatment1089.xml
- zookeys.88.807-treatment109.xml
- zookeys.88.807-treatment1090.xml
- zookeys.88.807-treatment1091.xml
- zookeys.88.807-treatment1092.xml
- zookeys.88.807-treatment1093.xml
- zookeys.88.807-treatment1094.xml
- zookeys.88.807-treatment1095.xml
- zookeys.88.807-treatment1096.xml
- zookeys.88.807-treatment1097.xml
- zookeys.88.807-treatment1098.xml
- zookeys.88.807-treatment1099.xml
- zookeys.88.807-treatment11.xml
- zookeys.88.807-treatment110.xml
- zookeys.88.807-treatment1100.xml
- zookeys.88.807-treatment1101.xml
- zookeys.88.807-treatment1102.xml
- zookeys.88.807-treatment1103.xml
- zookeys.88.807-treatment1104.xml
- zookeys.88.807-treatment1105.xml
- zookeys.88.807-treatment1106.xml
- zookeys.88.807-treatment1107.xml
- zookeys.88.807-treatment1108.xml
- zookeys.88.807-treatment1109.xml
- zookeys.88.807-treatment111.xml
- zookeys.88.807-treatment1110.xml
- zookeys.88.807-treatment1111.xml
- zookeys.88.807-treatment1112.xml
- zookeys.88.807-treatment1113.xml
- zookeys.88.807-treatment1114.xml
- zookeys.88.807-treatment1115.xml
- zookeys.88.807-treatment1116.xml
- zookeys.88.807-treatment1117.xml
- zookeys.88.807-treatment1118.xml
- zookeys.88.807-treatment1119.xml
- zookeys.88.807-treatment112.xml
- zookeys.88.807-treatment1120.xml
- zookeys.88.807-treatment1121.xml
- zookeys.88.807-treatment1122.xml
- zookeys.88.807-treatment1123.xml
- zookeys.88.807-treatment1124.xml
- zookeys.88.807-treatment1125.xml
- zookeys.88.807-treatment1126.xml
- zookeys.88.807-treatment1127.xml
- zookeys.88.807-treatment1128.xml
- zookeys.88.807-treatment1129.xml
- zookeys.88.807-treatment113.xml
- zookeys.88.807-treatment1130.xml
- zookeys.88.807-treatment1131.xml
- zookeys.88.807-treatment1132.xml
- zookeys.88.807-treatment1133.xml
- zookeys.88.807-treatment1134.xml
- zookeys.88.807-treatment1135.xml
- zookeys.88.807-treatment1136.xml
- zookeys.88.807-treatment1137.xml
- zookeys.88.807-treatment1138.xml
- zookeys.88.807-treatment1139.xml
- zookeys.88.807-treatment114.xml
- zookeys.88.807-treatment1140.xml
- zookeys.88.807-treatment1141.xml
- zookeys.88.807-treatment1142.xml
- zookeys.88.807-treatment1143.xml
- zookeys.88.807-treatment1144.xml
- zookeys.88.807-treatment1145.xml
- zookeys.88.807-treatment1146.xml
- zookeys.88.807-treatment1147.xml
- zookeys.88.807-treatment1148.xml
- zookeys.88.807-treatment1149.xml
- zookeys.88.807-treatment115.xml
- zookeys.88.807-treatment1150.xml
- zookeys.88.807-treatment1151.xml
- zookeys.88.807-treatment1152.xml
- zookeys.88.807-treatment1153.xml
- zookeys.88.807-treatment1154.xml
- zookeys.88.807-treatment1155.xml
- zookeys.88.807-treatment1156.xml
- zookeys.88.807-treatment1157.xml
- zookeys.88.807-treatment1158.xml
- zookeys.88.807-treatment1159.xml
- zookeys.88.807-treatment116.xml
- zookeys.88.807-treatment1160.xml
- zookeys.88.807-treatment1161.xml
- zookeys.88.807-treatment1162.xml
- zookeys.88.807-treatment1163.xml
- zookeys.88.807-treatment1164.xml
- zookeys.88.807-treatment1165.xml
- zookeys.88.807-treatment1166.xml
- zookeys.88.807-treatment1167.xml
- zookeys.88.807-treatment1168.xml
- zookeys.88.807-treatment1169.xml
- zookeys.88.807-treatment117.xml
- zookeys.88.807-treatment1170.xml
- zookeys.88.807-treatment1171.xml
- zookeys.88.807-treatment1172.xml
- zookeys.88.807-treatment1173.xml
- zookeys.88.807-treatment1174.xml
- zookeys.88.807-treatment1175.xml
- zookeys.88.807-treatment1176.xml
- zookeys.88.807-treatment1177.xml
- zookeys.88.807-treatment1178.xml
- zookeys.88.807-treatment1179.xml
- zookeys.88.807-treatment118.xml
- zookeys.88.807-treatment1180.xml
- zookeys.88.807-treatment1181.xml
- zookeys.88.807-treatment1182.xml
- zookeys.88.807-treatment1183.xml
- zookeys.88.807-treatment1184.xml
- zookeys.88.807-treatment1185.xml
- zookeys.88.807-treatment1186.xml
- zookeys.88.807-treatment1187.xml
- zookeys.88.807-treatment1188.xml
- zookeys.88.807-treatment1189.xml
- zookeys.88.807-treatment119.xml
- zookeys.88.807-treatment1190.xml
- zookeys.88.807-treatment1191.xml
- zookeys.88.807-treatment1192.xml
- zookeys.88.807-treatment1193.xml
- zookeys.88.807-treatment1194.xml
- zookeys.88.807-treatment1195.xml
- zookeys.88.807-treatment1196.xml
- zookeys.88.807-treatment1197.xml
- zookeys.88.807-treatment1198.xml
- zookeys.88.807-treatment1199.xml
- zookeys.88.807-treatment12.xml
- zookeys.88.807-treatment120.xml
- zookeys.88.807-treatment1200.xml
- zookeys.88.807-treatment1201.xml
- zookeys.88.807-treatment1202.xml
- zookeys.88.807-treatment1203.xml
- zookeys.88.807-treatment1204.xml
- zookeys.88.807-treatment1205.xml
- zookeys.88.807-treatment1206.xml
- zookeys.88.807-treatment1207.xml
- zookeys.88.807-treatment1208.xml
- zookeys.88.807-treatment1209.xml
- zookeys.88.807-treatment121.xml
- zookeys.88.807-treatment1210.xml
- zookeys.88.807-treatment1211.xml
- zookeys.88.807-treatment1212.xml
- zookeys.88.807-treatment1213.xml
- zookeys.88.807-treatment1214.xml
- zookeys.88.807-treatment1215.xml
- zookeys.88.807-treatment1216.xml
- zookeys.88.807-treatment1217.xml
- zookeys.88.807-treatment1218.xml
- zookeys.88.807-treatment1219.xml
- zookeys.88.807-treatment122.xml
- zookeys.88.807-treatment1220.xml
- zookeys.88.807-treatment1221.xml
- zookeys.88.807-treatment1222.xml
- zookeys.88.807-treatment1223.xml
- zookeys.88.807-treatment1224.xml
- zookeys.88.807-treatment1225.xml
- zookeys.88.807-treatment1226.xml
- zookeys.88.807-treatment1227.xml
- zookeys.88.807-treatment1228.xml
- zookeys.88.807-treatment1229.xml
- zookeys.88.807-treatment123.xml
- zookeys.88.807-treatment1230.xml
- zookeys.88.807-treatment1231.xml
- zookeys.88.807-treatment1232.xml
- zookeys.88.807-treatment1233.xml
- zookeys.88.807-treatment1234.xml
- zookeys.88.807-treatment1235.xml
- zookeys.88.807-treatment1236.xml
- zookeys.88.807-treatment1237.xml
- zookeys.88.807-treatment1238.xml
- zookeys.88.807-treatment1239.xml
- zookeys.88.807-treatment124.xml
- zookeys.88.807-treatment1240.xml
- zookeys.88.807-treatment1241.xml
- zookeys.88.807-treatment1242.xml
- zookeys.88.807-treatment1243.xml
- zookeys.88.807-treatment1244.xml
- zookeys.88.807-treatment1245.xml
- zookeys.88.807-treatment1246.xml
- zookeys.88.807-treatment1247.xml
- zookeys.88.807-treatment1248.xml
- zookeys.88.807-treatment1249.xml
- zookeys.88.807-treatment125.xml
- zookeys.88.807-treatment1250.xml
- zookeys.88.807-treatment1251.xml
- zookeys.88.807-treatment1252.xml
- zookeys.88.807-treatment1253.xml
- zookeys.88.807-treatment1254.xml
- zookeys.88.807-treatment1255.xml
- zookeys.88.807-treatment1256.xml
- zookeys.88.807-treatment1257.xml
- zookeys.88.807-treatment1258.xml
- zookeys.88.807-treatment1259.xml
- zookeys.88.807-treatment126.xml
- zookeys.88.807-treatment1260.xml
- zookeys.88.807-treatment1261.xml
- zookeys.88.807-treatment1262.xml
- zookeys.88.807-treatment1263.xml
- zookeys.88.807-treatment1264.xml
- zookeys.88.807-treatment1265.xml
- zookeys.88.807-treatment1266.xml
- zookeys.88.807-treatment1267.xml
- zookeys.88.807-treatment1268.xml
[truncated: 2,923 more entries]
