# Supplementary material for: Family-group names in Coleoptera (Insecta)
Source: Zookeys. 2011 Apr 4;(88):1–972. doi: 10.3897/zookeys.88.807 (PMC3088472; doi:10.3897/zookeys.88.807)
Supplement: XML Treatments for this article (over 3000) [file zookeys.88.807-treatments.zip › zookeys.88.807-treatment1005.xml]

<!DOCTYPE tp:taxon-treatment
  PUBLIC "-//TaxonX//DTD Taxonomic Treatment Publishing DTD v0 20100105//EN" "tax-treatment-NSO.dtd">
<tp:taxon-treatment xmlns:tp="http://www.plazi.org/taxpub"><tp:treatment-meta><mixed-citation publication-type="journal"><person-group><name><surname>Bouchard</surname><given-names>Patrice</given-names></name><name><surname>Bousquet</surname><given-names>Yves</given-names></name><name><surname>Davies</surname><given-names>Anthony E.</given-names></name><name><surname>Alonso-Zarazaga</surname><given-names>Miguel A.</given-names></name><name><surname>Lawrence</surname><given-names>John F.</given-names></name><name><surname>Lyal</surname><given-names>Chris H. C.</given-names></name><name><surname>Newton</surname><given-names>Alfred F.</given-names></name><name><surname>Reid</surname><given-names>Chris A. M.</given-names></name><name><surname>Schmitt</surname><given-names>Michael</given-names></name><name><surname>Ślipiński</surname><given-names>S. Adam</given-names></name><name><surname>Smith</surname><given-names>Andrew B. T.</given-names></name></person-group><article-title>Family-group names in Coleoptera (Insecta)</article-title><source>Zookeys</source><day>4</day><month>4</month><year>2011</year><volume>2011</volume><issue>88</issue><fpage>1</fpage><lpage>972</lpage><pub-id pub-id-type="doi">10.3897/zookeys.88.807</pub-id></mixed-citation></tp:treatment-meta><tp:nomenclature><label>Tribe</label><tp:taxon-name>
                    	<tp:taxon-name-part taxon-name-part-type="Tribe">Macrodactylini</tp:taxon-name-part>
            </tp:taxon-name><tp:taxon-authority>Kirby, 1837</tp:taxon-authority><tp:nomenclature-citation-list><tp:nomenclature-citation><tp:taxon-name>Macrodactylidae</tp:taxon-name><comment> Kirby, 1837: 133 [stem: <italic>Macrodactyl-</italic>]. Type genus: <italic><tp:taxon-name>Macrodactylus</tp:taxon-name></italic> Dejean, 1821.</comment></tp:nomenclature-citation><tp:nomenclature-citation><tp:taxon-name>Ceraspididae</tp:taxon-name><comment> H. C. C. Burmeister, 1855: 91 [stem: <italic>Ceraspid-</italic>]. Type genus: <italic><tp:taxon-name>Ceraspis</tp:taxon-name></italic> Lepeletier and Audinet-Serville, 1828.</comment></tp:nomenclature-citation><tp:nomenclature-citation><tp:taxon-name>Dicraniadae</tp:taxon-name><comment> H. C. C. Burmeister, 1855: 65 [stem: <italic>Dicrani-</italic>]. Type genus: <italic><tp:taxon-name>Dicrania</tp:taxon-name></italic> Lepeletier and Audinet-Serville, 1828.</comment></tp:nomenclature-citation><tp:nomenclature-citation><tp:taxon-name>Isonychidae</tp:taxon-name><comment> H. C. C. Burmeister, 1855: 22 [stem: <italic>Isonych-</italic>]. Type genus: <italic><tp:taxon-name>Isonychus</tp:taxon-name></italic> Mannerheim, 1829.</comment></tp:nomenclature-citation><tp:nomenclature-citation><tp:taxon-name>Microcraniadae</tp:taxon-name><comment> H. C. C. Burmeister, 1855: 75 [stem: <italic>Microcrani-</italic>]. Type genus: <italic><tp:taxon-name>Microcrania</tp:taxon-name></italic> H. C. C. Burmeister, 1855.</comment></tp:nomenclature-citation><tp:nomenclature-citation><tp:taxon-name>Plectridae</tp:taxon-name><comment> H. C. C. Burmeister, 1855: 80 [stem: <italic>Plectr-</italic>]. Type genus: <italic><tp:taxon-name>Plectris</tp:taxon-name></italic> Lepeletier and Audinet-Serville, 1828.</comment></tp:nomenclature-citation><tp:nomenclature-citation><tp:taxon-name>*Philochlénides</tp:taxon-name><comment> Lacordaire, 1856: 256 [stem: <italic>Philochloeni-</italic>]. Type genus: <italic><tp:taxon-name>Philochloenia</tp:taxon-name></italic> Dejean, 1833 [as <italic><tp:taxon-name>Philochlaenia</tp:taxon-name></italic>, incorrect subsequent spelling of type genus name, not in prevailing usage]. Comment: original vernacular name unavailable (Art. 11.7.2): not subsequently latinized; incorrect original stem formation, not in prevailing usage.</comment></tp:nomenclature-citation><tp:nomenclature-citation><tp:taxon-name>Clavipalpides</tp:taxon-name><comment> Lacordaire, 1856: 267 [stem: <italic>Clavipalp-</italic>]. Type genus: <italic><tp:taxon-name>Clavipalpus</tp:taxon-name></italic> Laporte, 1832. Comment: published before 29 March 1856; original vernacular name available (Art. 11.7.2): first used in latinized form by Imhoff (1856 [before 25 December]: xi, as <tp:taxon-name>Clavipalpidae</tp:taxon-name>), generally accepted as in G. H. Horn (1880e: 147, as <tp:taxon-name>Clavipalpides</tp:taxon-name> [treated as Latin]).</comment></tp:nomenclature-citation></tp:nomenclature-citation-list></tp:nomenclature></tp:taxon-treatment>
