# Supplementary material for: Family-group names in Coleoptera (Insecta)
Source: Zookeys. 2011 Apr 4;(88):1–972. doi: 10.3897/zookeys.88.807 (PMC3088472; doi:10.3897/zookeys.88.807)
Supplement: XML Treatments for this article (over 3000) [file zookeys.88.807-treatments.zip › zookeys.88.807-treatment101.xml]

<!DOCTYPE tp:taxon-treatment
  PUBLIC "-//TaxonX//DTD Taxonomic Treatment Publishing DTD v0 20100105//EN" "tax-treatment-NSO.dtd">
<tp:taxon-treatment xmlns:tp="http://www.plazi.org/taxpub"><tp:treatment-meta><mixed-citation publication-type="journal"><person-group><name><surname>Bouchard</surname><given-names>Patrice</given-names></name><name><surname>Bousquet</surname><given-names>Yves</given-names></name><name><surname>Davies</surname><given-names>Anthony E.</given-names></name><name><surname>Alonso-Zarazaga</surname><given-names>Miguel A.</given-names></name><name><surname>Lawrence</surname><given-names>John F.</given-names></name><name><surname>Lyal</surname><given-names>Chris H. C.</given-names></name><name><surname>Newton</surname><given-names>Alfred F.</given-names></name><name><surname>Reid</surname><given-names>Chris A. M.</given-names></name><name><surname>Schmitt</surname><given-names>Michael</given-names></name><name><surname>Ślipiński</surname><given-names>S. Adam</given-names></name><name><surname>Smith</surname><given-names>Andrew B. T.</given-names></name></person-group><article-title>Family-group names in Coleoptera (Insecta)</article-title><source>Zookeys</source><day>4</day><month>4</month><year>2011</year><volume>2011</volume><issue>88</issue><fpage>1</fpage><lpage>972</lpage><pub-id pub-id-type="doi">10.3897/zookeys.88.807</pub-id></mixed-citation></tp:treatment-meta><tp:nomenclature><label>Tribe</label><tp:taxon-name>
                    	<tp:taxon-name-part taxon-name-part-type="Tribe">Carabini</tp:taxon-name-part>
                    </tp:taxon-name><tp:taxon-authority>Latreille, 1802</tp:taxon-authority><tp:nomenclature-citation-list><tp:nomenclature-citation><tp:taxon-name>Carabici</tp:taxon-name><comment> Latreille, 1802: 80 [stem: <italic>Carab-</italic>]. Type genus: <italic><tp:taxon-name>Carabus</tp:taxon-name></italic> Linnaeus, 1758.</comment></tp:nomenclature-citation><tp:nomenclature-citation><tp:taxon-name>Calosomii</tp:taxon-name><comment> Bonelli, 1810: Tabula Synoptica [stem: <italic>Calosomat-</italic>]. Type genus: <italic><tp:taxon-name>Calosoma</tp:taxon-name></italic> Weber, 1801. Comment: incorrect original stem formation, not in prevailing usage.</comment></tp:nomenclature-citation><tp:nomenclature-citation><tp:taxon-name>Proceridae</tp:taxon-name><comment> Laporte, 1834b: 87 [stem: <italic>Procer-</italic>]. Type genus: <italic><tp:taxon-name>Procerus</tp:taxon-name></italic> Dejean, 1821.</comment></tp:nomenclature-citation><tp:nomenclature-citation><tp:taxon-name>Callisthenisidae</tp:taxon-name><comment> Gistel, 1848: [2] [stem: <italic>Callisthen-</italic>]. Type genus: <italic><tp:taxon-name>Callisthenes</tp:taxon-name></italic> Fischer von Waldheim, 1820. Comment: incorrect original stem formation, not in prevailing usage.</comment></tp:nomenclature-citation><tp:nomenclature-citation><tp:taxon-name>*Cechenogenici</tp:taxon-name><comment> Morawitz, 1889: 40 [stem: <italic>Cechen-</italic>]. Type genus: <italic><tp:taxon-name>Cechenus</tp:taxon-name></italic> Fischer von Waldheim, 1822. Comment: family-group name unavailable (Art. 11.7.1.1): original name not proposed as a noun.</comment></tp:nomenclature-citation><tp:nomenclature-citation><tp:taxon-name>*Tribacogenici</tp:taxon-name><comment> Morawitz, 1889: 40 [stem: <italic>Tribac-</italic>]. Type genus: <italic><tp:taxon-name>Tribax</tp:taxon-name></italic> Fischer von Waldheim, 1817. Comment: family-group name unavailable (Art. 11.7.1.1): original name not proposed as a noun.</comment></tp:nomenclature-citation><tp:nomenclature-citation><tp:taxon-name>*Procrustogenici</tp:taxon-name><comment> Morawitz, 1889: 40 [stem: <italic>Procrust-</italic>]. Type genus: <italic><tp:taxon-name>Procrustes</tp:taxon-name></italic> Bonelli, 1810. Comment: family-group name unavailable (Art. 11.7.1.1): original name not proposed as a noun.</comment></tp:nomenclature-citation><tp:nomenclature-citation><tp:taxon-name>Procrustogenici</tp:taxon-name><comment> Roeschke, 1898: 285 [stem: <italic>Procrust-</italic>]. Type genus: <italic><tp:taxon-name>Procrustes</tp:taxon-name></italic> Bonelli, 1810.</comment></tp:nomenclature-citation><tp:nomenclature-citation><tp:taxon-name>Aplothoracina</tp:taxon-name><comment> Lapouge, 1927: 45 [stem: <italic>Aplothorac-</italic>]. Type genus: <italic><tp:taxon-name>Aplothorax</tp:taxon-name></italic> G. R. Waterhouse, 1842.</comment></tp:nomenclature-citation><tp:nomenclature-citation><tp:taxon-name>*Callistheniens</tp:taxon-name><comment> Lapouge, 1927: 47 [stem: <italic>Callisthen-</italic>]. Type genus: <italic><tp:taxon-name>Callisthenes</tp:taxon-name></italic> Fischer von Waldheim, 1820. Comment: original vernacular name unavailable (Art. 11.7.2): proposed after 1899; family-group name proposed as new without reference to <tp:taxon-name>Callisthenisidae</tp:taxon-name> Gistel, 1848.</comment></tp:nomenclature-citation><tp:nomenclature-citation><tp:taxon-name>Cechenogenici</tp:taxon-name><comment> Csiki, 1927: 110 [stem: <italic>Cechen-</italic>]. Type genus: <italic><tp:taxon-name>Cechenus</tp:taxon-name></italic> Fischer von Waldheim, 1822.</comment></tp:nomenclature-citation><tp:nomenclature-citation><tp:taxon-name>Tribacogenici</tp:taxon-name><comment> Csiki, 1927: 121 [stem: <italic>Tribac-</italic>]. Type genus: <italic><tp:taxon-name>Tribax</tp:taxon-name></italic> Fischer von Waldheim, 1817.</comment></tp:nomenclature-citation><tp:nomenclature-citation><tp:taxon-name>Megadontici</tp:taxon-name><comment> Csiki, 1927: 60 [stem: <italic>Megodont-</italic>]. Type genus: <italic><tp:taxon-name>Megodontus</tp:taxon-name></italic> Solier, 1848 [as <italic><tp:taxon-name>Megadontus</tp:taxon-name></italic>, incorrect subsequent spelling of type genus name, not in prevailing usage]. Comment: incorrect original stem formation, not in prevailing usage.</comment></tp:nomenclature-citation></tp:nomenclature-citation-list></tp:nomenclature></tp:taxon-treatment>
