# Supplementary material for: Family-group names in Coleoptera (Insecta)
Source: Zookeys. 2011 Apr 4;(88):1–972. doi: 10.3897/zookeys.88.807 (PMC3088472; doi:10.3897/zookeys.88.807)
Supplement: XML Treatments for this article (over 3000) [file zookeys.88.807-treatments.zip › zookeys.88.807-treatment1023.xml]

<!DOCTYPE tp:taxon-treatment
  PUBLIC "-//TaxonX//DTD Taxonomic Treatment Publishing DTD v0 20100105//EN" "tax-treatment-NSO.dtd">
<tp:taxon-treatment xmlns:tp="http://www.plazi.org/taxpub"><tp:treatment-meta><mixed-citation publication-type="journal"><person-group><name><surname>Bouchard</surname><given-names>Patrice</given-names></name><name><surname>Bousquet</surname><given-names>Yves</given-names></name><name><surname>Davies</surname><given-names>Anthony E.</given-names></name><name><surname>Alonso-Zarazaga</surname><given-names>Miguel A.</given-names></name><name><surname>Lawrence</surname><given-names>John F.</given-names></name><name><surname>Lyal</surname><given-names>Chris H. C.</given-names></name><name><surname>Newton</surname><given-names>Alfred F.</given-names></name><name><surname>Reid</surname><given-names>Chris A. M.</given-names></name><name><surname>Schmitt</surname><given-names>Michael</given-names></name><name><surname>Ślipiński</surname><given-names>S. Adam</given-names></name><name><surname>Smith</surname><given-names>Andrew B. T.</given-names></name></person-group><article-title>Family-group names in Coleoptera (Insecta)</article-title><source>Zookeys</source><day>4</day><month>4</month><year>2011</year><volume>2011</volume><issue>88</issue><fpage>1</fpage><lpage>972</lpage><pub-id pub-id-type="doi">10.3897/zookeys.88.807</pub-id></mixed-citation></tp:treatment-meta><tp:nomenclature><label>Subtribe</label><tp:taxon-name>
                    	<tp:taxon-name-part taxon-name-part-type="Tribe">Sericina</tp:taxon-name-part>
            </tp:taxon-name><tp:taxon-authority>Kirby, 1837</tp:taxon-authority><tp:nomenclature-citation-list><tp:nomenclature-citation><tp:taxon-name>Sericidae</tp:taxon-name><comment> Kirby, 1837: 128 [stem: <italic>Seric-</italic>]. Type genus: <italic><tp:taxon-name>Serica</tp:taxon-name></italic> W. S. MacLeay, 1819. Comment: published 23 October 1837; this family-group name was also proposed in the same year by Hope (1837 [“31 December”]: 73, 107, as <tp:taxon-name>Sericidae</tp:taxon-name>); Hope (1840a: 112) refers to the publication by Kirby (1837) which is further evidence that the publication by Kirby was published first (see A. B. T. Smith 2006: 165).</comment></tp:nomenclature-citation><tp:nomenclature-citation><tp:taxon-name>Omalopliites</tp:taxon-name><comment> Blanchard, 1845a: 212 [stem: <italic>Omalopli-</italic>]. Type genus: <italic><tp:taxon-name>Omaloplia</tp:taxon-name></italic> Schönherr, 1817. Comment: original vernacular name available (Art. 11.7.2): first used in latinized form by Gistel (1848: [5], as <tp:taxon-name>Omalopliaeidae</tp:taxon-name> [incorrect stem formation]), generally accepted as in Blanchard (1853: 129, as <tp:taxon-name>Omalopliitae</tp:taxon-name>); <tp:taxon-name>Omalopliites</tp:taxon-name> Blanchard, 1845 treated as unavailable and the first available name based on this type genus listed as <tp:taxon-name>Homalopliina</tp:taxon-name> H. C. C. Burmeister, 1855 by A. B. T. Smith (2006: 165).</comment></tp:nomenclature-citation><tp:nomenclature-citation><tp:taxon-name>Astaenidae</tp:taxon-name><comment> H. C. C. Burmeister, 1855: 123 [stem: <italic>Astaen-</italic>]. Type genus: <italic><tp:taxon-name>Astaena</tp:taxon-name></italic> Erichson, 1847.</comment></tp:nomenclature-citation></tp:nomenclature-citation-list></tp:nomenclature></tp:taxon-treatment>
