# Supplementary material for: Family-group names in Coleoptera (Insecta)
Source: Zookeys. 2011 Apr 4;(88):1–972. doi: 10.3897/zookeys.88.807 (PMC3088472; doi:10.3897/zookeys.88.807)
Supplement: XML Treatments for this article (over 3000) [file zookeys.88.807-treatments.zip › zookeys.88.807-treatment1029.xml]

<!DOCTYPE tp:taxon-treatment
  PUBLIC "-//TaxonX//DTD Taxonomic Treatment Publishing DTD v0 20100105//EN" "tax-treatment-NSO.dtd">
<tp:taxon-treatment xmlns:tp="http://www.plazi.org/taxpub"><tp:treatment-meta><mixed-citation publication-type="journal"><person-group><name><surname>Bouchard</surname><given-names>Patrice</given-names></name><name><surname>Bousquet</surname><given-names>Yves</given-names></name><name><surname>Davies</surname><given-names>Anthony E.</given-names></name><name><surname>Alonso-Zarazaga</surname><given-names>Miguel A.</given-names></name><name><surname>Lawrence</surname><given-names>John F.</given-names></name><name><surname>Lyal</surname><given-names>Chris H. C.</given-names></name><name><surname>Newton</surname><given-names>Alfred F.</given-names></name><name><surname>Reid</surname><given-names>Chris A. M.</given-names></name><name><surname>Schmitt</surname><given-names>Michael</given-names></name><name><surname>Ślipiński</surname><given-names>S. Adam</given-names></name><name><surname>Smith</surname><given-names>Andrew B. T.</given-names></name></person-group><article-title>Family-group names in Coleoptera (Insecta)</article-title><source>Zookeys</source><day>4</day><month>4</month><year>2011</year><volume>2011</volume><issue>88</issue><fpage>1</fpage><lpage>972</lpage><pub-id pub-id-type="doi">10.3897/zookeys.88.807</pub-id></mixed-citation></tp:treatment-meta><tp:nomenclature><label>Subtribe</label><tp:taxon-name>
                    	<tp:taxon-name-part taxon-name-part-type="Tribe">Tanyproctina</tp:taxon-name-part>
            </tp:taxon-name><tp:taxon-authority>Erichson, 1847</tp:taxon-authority><tp:nomenclature-citation-list><tp:nomenclature-citation><tp:taxon-name>Tanyproctini</tp:taxon-name><comment> Erichson, 1847b: 653 [stem: <italic>Tanyproct-</italic>]. Type genus: <italic><tp:taxon-name>Tanyproctus</tp:taxon-name></italic> Ménétriés, 1832.</comment></tp:nomenclature-citation><tp:nomenclature-citation><tp:taxon-name>Elaphoceritae</tp:taxon-name><comment> Blanchard, 1851a: 164 [stem: <italic>Elaphocer-</italic>]. Type genus: <italic><tp:taxon-name>Elaphocera</tp:taxon-name></italic> Géné, 1836. Comment: <tp:taxon-name>Elaphocerini</tp:taxon-name> no longer has priority over <tp:taxon-name>Pachydemini</tp:taxon-name> through a reversal of precedence (A. B. T. Smith 2006: 168).</comment></tp:nomenclature-citation><tp:nomenclature-citation><tp:taxon-name>Pachydemidae</tp:taxon-name><comment> H. C. C. Burmeister, 1855: 437 [stem: <italic>Pachydem-</italic>]. Type genus: <italic><tp:taxon-name>Pachydema</tp:taxon-name></italic> Laporte, 1832. Comment: name conserved over <tp:taxon-name>Elaphocerini</tp:taxon-name> Blanchard, 1851 as a <italic>nomen protectum</italic> and treated as valid by A. B. T. Smith (2006: 168).</comment></tp:nomenclature-citation><tp:nomenclature-citation><tp:taxon-name>Achloidae</tp:taxon-name><comment> H. C. C. Burmeister, 1855: 465 [stem: <italic>Achlo-</italic>]. Type genus: <italic><tp:taxon-name>Achloa</tp:taxon-name></italic> Erichson, 1840.</comment></tp:nomenclature-citation><tp:nomenclature-citation><tp:taxon-name>Cephalotrichiadae</tp:taxon-name><comment> H. C. C. Burmeister, 1855: 433 [stem: <italic>Cephalotrichi-</italic>]. Type genus: <italic><tp:taxon-name>Cephalotrichia</tp:taxon-name></italic> Hope, 1837.</comment></tp:nomenclature-citation><tp:nomenclature-citation><tp:taxon-name>*Leptopodidae</tp:taxon-name><comment> H. C. C. Burmeister, 1855: 428 [stem: <italic>Leptopod-</italic>]. Type genus: <italic><tp:taxon-name>Leptopus</tp:taxon-name></italic> Waltl, 1838 [preoccupied genus name, not <italic><tp:taxon-name>Leptopus</tp:taxon-name></italic> Latreille, 1809 [<tp:taxon-name>Hemiptera</tp:taxon-name>], not <italic><tp:taxon-name>Leptopus</tp:taxon-name></italic> Rafinesque, 1814 [Pisces], not <italic><tp:taxon-name>Leptopus</tp:taxon-name></italic> Lamarck, 1818 [<tp:taxon-name>Crustacea</tp:taxon-name>], and not <italic><tp:taxon-name>Leptopus</tp:taxon-name></italic> Fallén, 1823 [<tp:taxon-name>Diptera</tp:taxon-name>]; syn. of <italic><tp:taxon-name>Elaphocera</tp:taxon-name></italic> Gené, 1836]. Comment: family-group name unavailable (Art. 11.7.1.1): not based on a genus used as valid at the time.</comment></tp:nomenclature-citation><tp:nomenclature-citation><tp:taxon-name>Sparrmannini</tp:taxon-name><comment> Péringuey, 1904: 170 [stem: <italic>Sparrmanni-</italic>]. Type genus: <italic><tp:taxon-name>Sparrmannia</tp:taxon-name></italic> Laporte, 1840 [<italic>nomen protectum</italic>; this genus name is a junior synonym of <italic><tp:taxon-name>Leocaeta</tp:taxon-name></italic> Dejean, 1833 <italic>nomen oblitum</italic> and <italic><tp:taxon-name>Cephalotrichia</tp:taxon-name></italic> Hope, 1837 <italic>nomen oblitum</italic>; we provide references to support the conservation of <italic><tp:taxon-name>Sparrmannia</tp:taxon-name></italic> as the valid name for this genus (Art. 23.9.1) (see Appendix 1); <italic><tp:taxon-name>Sparrmannia</tp:taxon-name></italic> is an incorrect subsequent spelling of <italic><tp:taxon-name>Sparmannia</tp:taxon-name></italic> Laporte, 1840, in prevailing usage and so deemed to be the correct original spelling (see Evans 1989)]. Comment: incorrect original stem formation, not in prevailing usage.</comment></tp:nomenclature-citation></tp:nomenclature-citation-list></tp:nomenclature></tp:taxon-treatment>
