# Supplementary material for: Family-group names in Coleoptera (Insecta)
Source: Zookeys. 2011 Apr 4;(88):1–972. doi: 10.3897/zookeys.88.807 (PMC3088472; doi:10.3897/zookeys.88.807)
Supplement: XML Treatments for this article (over 3000) [file zookeys.88.807-treatments.zip › zookeys.88.807-treatment1041.xml]

<!DOCTYPE tp:taxon-treatment
  PUBLIC "-//TaxonX//DTD Taxonomic Treatment Publishing DTD v0 20100105//EN" "tax-treatment-NSO.dtd">
<tp:taxon-treatment xmlns:tp="http://www.plazi.org/taxpub"><tp:treatment-meta><mixed-citation publication-type="journal"><person-group><name><surname>Bouchard</surname><given-names>Patrice</given-names></name><name><surname>Bousquet</surname><given-names>Yves</given-names></name><name><surname>Davies</surname><given-names>Anthony E.</given-names></name><name><surname>Alonso-Zarazaga</surname><given-names>Miguel A.</given-names></name><name><surname>Lawrence</surname><given-names>John F.</given-names></name><name><surname>Lyal</surname><given-names>Chris H. C.</given-names></name><name><surname>Newton</surname><given-names>Alfred F.</given-names></name><name><surname>Reid</surname><given-names>Chris A. M.</given-names></name><name><surname>Schmitt</surname><given-names>Michael</given-names></name><name><surname>Ślipiński</surname><given-names>S. Adam</given-names></name><name><surname>Smith</surname><given-names>Andrew B. T.</given-names></name></person-group><article-title>Family-group names in Coleoptera (Insecta)</article-title><source>Zookeys</source><day>4</day><month>4</month><year>2011</year><volume>2011</volume><issue>88</issue><fpage>1</fpage><lpage>972</lpage><pub-id pub-id-type="doi">10.3897/zookeys.88.807</pub-id></mixed-citation></tp:treatment-meta><tp:nomenclature><label>Subtribe</label><tp:taxon-name>
                    	<tp:taxon-name-part taxon-name-part-type="Tribe">Anomalina</tp:taxon-name-part>
            </tp:taxon-name><tp:taxon-authority>Streubel, 1839</tp:taxon-authority><tp:taxon-status xmlns:xlink="http://www.w3.org/1999/xlink" xlink:type="simple">nomen protectum</tp:taxon-status><tp:nomenclature-citation-list><tp:nomenclature-citation><tp:taxon-name>Euchloridae</tp:taxon-name><comment> Hope, 1839: 67 [stem: <italic>Euchlor-</italic>]. Type genus: <italic><tp:taxon-name>Euchlora</tp:taxon-name></italic> W. S. MacLeay, 1819. Comment: <italic>nomen oblitum</italic> (see A. B. T. Smith 2006: 173).</comment></tp:nomenclature-citation><tp:nomenclature-citation><tp:taxon-name>Anomalidae</tp:taxon-name><comment> Streubel, 1839: 136 [stem: <italic>Anomal-</italic>]. Type genus: <italic><tp:taxon-name>Anomala</tp:taxon-name></italic> Samouelle, 1819 [placed on the Official List of Generic Names in Zoology (ICZN 1989d); <italic><tp:taxon-name>Anomala</tp:taxon-name></italic> von Block, 1799 was suppressed for the purposes of the Principle of Priority and the Principle of Homonymy (ICZN 1989d)]. Comment: <italic>nomen protectum</italic> (see A. B. T. Smith 2006: 173).</comment></tp:nomenclature-citation><tp:nomenclature-citation><tp:taxon-name>Phyllurgaeidae</tp:taxon-name><comment> Gistel, 1848: [5] [stem: <italic>Phyllurg-</italic>]. Type genus: <italic><tp:taxon-name>Phyllurga</tp:taxon-name></italic> Gistel, 1848 [syn. of <italic><tp:taxon-name>Euchlora</tp:taxon-name></italic> W. S. MacLeay, 1819]. </comment></tp:nomenclature-citation><tp:nomenclature-citation><tp:taxon-name>Dilophochilina</tp:taxon-name><comment> Ohaus, 1918: 166 [stem: <italic>Dilophochil-</italic>]. Type genus: <italic><tp:taxon-name>Dilophochila</tp:taxon-name></italic> H. W. Bates, 1888.</comment></tp:nomenclature-citation></tp:nomenclature-citation-list></tp:nomenclature></tp:taxon-treatment>
