# Supplementary material for: Family-group names in Coleoptera (Insecta)
Source: Zookeys. 2011 Apr 4;(88):1–972. doi: 10.3897/zookeys.88.807 (PMC3088472; doi:10.3897/zookeys.88.807)
Supplement: XML Treatments for this article (over 3000) [file zookeys.88.807-treatments.zip › zookeys.88.807-treatment1071.xml]

<!DOCTYPE tp:taxon-treatment
  PUBLIC "-//TaxonX//DTD Taxonomic Treatment Publishing DTD v0 20100105//EN" "tax-treatment-NSO.dtd">
<tp:taxon-treatment xmlns:tp="http://www.plazi.org/taxpub"><tp:treatment-meta><mixed-citation publication-type="journal"><person-group><name><surname>Bouchard</surname><given-names>Patrice</given-names></name><name><surname>Bousquet</surname><given-names>Yves</given-names></name><name><surname>Davies</surname><given-names>Anthony E.</given-names></name><name><surname>Alonso-Zarazaga</surname><given-names>Miguel A.</given-names></name><name><surname>Lawrence</surname><given-names>John F.</given-names></name><name><surname>Lyal</surname><given-names>Chris H. C.</given-names></name><name><surname>Newton</surname><given-names>Alfred F.</given-names></name><name><surname>Reid</surname><given-names>Chris A. M.</given-names></name><name><surname>Schmitt</surname><given-names>Michael</given-names></name><name><surname>Ślipiński</surname><given-names>S. Adam</given-names></name><name><surname>Smith</surname><given-names>Andrew B. T.</given-names></name></person-group><article-title>Family-group names in Coleoptera (Insecta)</article-title><source>Zookeys</source><day>4</day><month>4</month><year>2011</year><volume>2011</volume><issue>88</issue><fpage>1</fpage><lpage>972</lpage><pub-id pub-id-type="doi">10.3897/zookeys.88.807</pub-id></mixed-citation></tp:treatment-meta><tp:nomenclature><label>Subtribe</label><tp:taxon-name>
                    	<tp:taxon-name-part taxon-name-part-type="Tribe">Pentodontina</tp:taxon-name-part>
            </tp:taxon-name><tp:taxon-authority>Mulsant, 1842</tp:taxon-authority><tp:nomenclature-citation-list><tp:nomenclature-citation><tp:taxon-name>Pentodonaires</tp:taxon-name><comment> Mulsant, 1842: 381 [stem: <italic>Pentodont-</italic>]. Type genus: <italic><tp:taxon-name>Pentodon</tp:taxon-name></italic> Hope, 1837 [placed on the Official List of Generic Names in Zoology (ICZN 2003b)]. Comment: original vernacular name available (Art. 11.7.2): first used in latinized form by H. W. Bates (1888: 314, as <tp:taxon-name>Pentodontinae</tp:taxon-name>), generally accepted as in A. B. T. Smith (2006: 176, as <tp:taxon-name>Pentodontina</tp:taxon-name>); incorrect original stem formation, not in prevailing usage.</comment></tp:nomenclature-citation><tp:nomenclature-citation><tp:taxon-name>Calicnémiens</tp:taxon-name><comment> Mulsant, 1842: 386 [stem: <italic>Calicnemid-</italic>]. Type genus: <italic><tp:taxon-name>Calicnemis</tp:taxon-name></italic> Laporte, 1832. Comment: original vernacular name available (Art. 11.7.2): first used in latinized form by MacDonald (1845: 185, as <tp:taxon-name>Callicnemiae</tp:taxon-name> [incorrect stem formation]) and generally accepted as in Acloque (1896: 267, as <tp:taxon-name>Calicnemisii</tp:taxon-name>) and Houlbert (1922b: 225, as <tp:taxon-name>Callicnemini</tp:taxon-name> [incorrect stem formation]); name attributed to Blanchard (1845a) and treated as unavailable by A. B. T. Smith (2006: 168); incorrect original stem formation, not in prevailing usage.</comment></tp:nomenclature-citation><tp:nomenclature-citation><tp:taxon-name>Bothynidae</tp:taxon-name><comment> H. C. C. Burmeister, 1847: 90 [stem: <italic>Bothyn-</italic>]. Type genus: <italic><tp:taxon-name>Bothynus</tp:taxon-name></italic> Hope, 1837 [placed on the Official List of Generic Names in Zoology (ICZN 2008a)].</comment></tp:nomenclature-citation><tp:nomenclature-citation><tp:taxon-name>Pimelopodea</tp:taxon-name><comment> H. C. C. Burmeister, 1847: 172 [stem: <italic>Pimelopod-</italic>]. Type genus: <italic><tp:taxon-name>Pimelopus</tp:taxon-name></italic> Erichson, 1842.</comment></tp:nomenclature-citation><tp:nomenclature-citation><tp:taxon-name>Podalgidae</tp:taxon-name><comment> H. C. C. Burmeister, 1847: 90 [stem: <italic>Podalg-</italic>]. Type genus: <italic><tp:taxon-name>Podalgus</tp:taxon-name></italic> H. C. C. Burmeister, 1847 [placed on the Official List of Generic Names in Zoology (ICZN 2004a)].</comment></tp:nomenclature-citation><tp:nomenclature-citation><tp:taxon-name>Metanastina</tp:taxon-name><comment> Carne, 1957: 32 [stem: <italic>Metanast-</italic>]. Type genus: <italic><tp:taxon-name>Metanastes</tp:taxon-name></italic> Arrow, 1911.</comment></tp:nomenclature-citation></tp:nomenclature-citation-list></tp:nomenclature></tp:taxon-treatment>
