# Supplementary material for: Family-group names in Coleoptera (Insecta)
Source: Zookeys. 2011 Apr 4;(88):1–972. doi: 10.3897/zookeys.88.807 (PMC3088472; doi:10.3897/zookeys.88.807)
Supplement: XML Treatments for this article (over 3000) [file zookeys.88.807-treatments.zip › zookeys.88.807-treatment1100.xml]

<!DOCTYPE tp:taxon-treatment
  PUBLIC "-//TaxonX//DTD Taxonomic Treatment Publishing DTD v0 20100105//EN" "tax-treatment-NSO.dtd">
<tp:taxon-treatment xmlns:tp="http://www.plazi.org/taxpub"><tp:treatment-meta><mixed-citation publication-type="journal"><person-group><name><surname>Bouchard</surname><given-names>Patrice</given-names></name><name><surname>Bousquet</surname><given-names>Yves</given-names></name><name><surname>Davies</surname><given-names>Anthony E.</given-names></name><name><surname>Alonso-Zarazaga</surname><given-names>Miguel A.</given-names></name><name><surname>Lawrence</surname><given-names>John F.</given-names></name><name><surname>Lyal</surname><given-names>Chris H. C.</given-names></name><name><surname>Newton</surname><given-names>Alfred F.</given-names></name><name><surname>Reid</surname><given-names>Chris A. M.</given-names></name><name><surname>Schmitt</surname><given-names>Michael</given-names></name><name><surname>Ślipiński</surname><given-names>S. Adam</given-names></name><name><surname>Smith</surname><given-names>Andrew B. T.</given-names></name></person-group><article-title>Family-group names in Coleoptera (Insecta)</article-title><source>Zookeys</source><day>4</day><month>4</month><year>2011</year><volume>2011</volume><issue>88</issue><fpage>1</fpage><lpage>972</lpage><pub-id pub-id-type="doi">10.3897/zookeys.88.807</pub-id></mixed-citation></tp:treatment-meta><tp:nomenclature><label>Subtribe</label><tp:taxon-name>
                    	<tp:taxon-name-part taxon-name-part-type="Tribe">Coryphocerina</tp:taxon-name-part>
            </tp:taxon-name><tp:taxon-authority>Burmeister, 1842</tp:taxon-authority><tp:nomenclature-citation-list><tp:nomenclature-citation><tp:taxon-name>Coryphoceridae</tp:taxon-name><comment> H. C. C. Burmeister, 1842: 215 [stem: <italic>Coryphocer-</italic>]. Type genus: <italic><tp:taxon-name>Coryphocera</tp:taxon-name></italic> H. C. C. Burmeister, 1842.</comment></tp:nomenclature-citation><tp:nomenclature-citation><tp:taxon-name>Heterorrhinidae</tp:taxon-name><comment> Kraatz, 1880a: 21 [stem: <italic>Heterorhin-</italic>]. Type genus: <italic><tp:taxon-name>Heterorhina</tp:taxon-name></italic> Westwood, 1842 [as <italic><tp:taxon-name>Heterorrhina</tp:taxon-name></italic>, incorrect subsequent spelling of type genus name, not in prevailing usage]. Comment: incorrect original stem formation, not in prevailing usage.</comment></tp:nomenclature-citation><tp:nomenclature-citation><tp:taxon-name>Ceratorrhinidae</tp:taxon-name><comment> Kraatz, 1880a: 18 [stem: <italic>Ceratorhin-</italic>]. Type genus: <italic><tp:taxon-name>Ceratorhina</tp:taxon-name></italic> Westwood, 1843 [as <italic><tp:taxon-name>Ceratorrhina</tp:taxon-name></italic>, incorrect subsequent spelling of type genus name, not in prevailing usage]. Comment: incorrect original stem formation, not in prevailing usage.</comment></tp:nomenclature-citation><tp:nomenclature-citation><tp:taxon-name>Bothrorrhinae</tp:taxon-name><comment> Schoch, 1894: 173 [stem: <italic>Bothrorrhin-</italic>]. Type genus: <italic><tp:taxon-name>Bothrorrhina</tp:taxon-name></italic> H. C. C. Burmeister, 1842.</comment></tp:nomenclature-citation><tp:nomenclature-citation><tp:taxon-name>Gnathoceridae</tp:taxon-name><comment> Schoch, 1894: 170 [stem: <italic>Gnathocer-</italic>]. Type genus: <italic><tp:taxon-name>Gnathocera</tp:taxon-name></italic> Kirby, 1825.</comment></tp:nomenclature-citation><tp:nomenclature-citation><tp:taxon-name>Ischnosceli</tp:taxon-name><comment> Schoch, 1894: 170 [stem: <italic>Ischnoscelid-</italic>]. Type genus: <italic><tp:taxon-name>Ischnoscelis</tp:taxon-name></italic> H. C. C. Burmeister, 1842. Comment: incorrect original stem formation, not in prevailing usage.</comment></tp:nomenclature-citation><tp:nomenclature-citation><tp:taxon-name>Rhomborrhinae</tp:taxon-name><comment> Schoch, 1894: 171 [stem: <italic>Rhomborhin-</italic>]. Type genus: <italic><tp:taxon-name>Rhomborhina</tp:taxon-name></italic> Hope, 1837 [as <italic><tp:taxon-name>Rhomborrhina</tp:taxon-name></italic>, incorrect subsequent spelling of type genus name, not in prevailing usage]. Comment: incorrect original stem formation, not in prevailing usage.</comment></tp:nomenclature-citation><tp:nomenclature-citation><tp:taxon-name>Tmesorrhinae</tp:taxon-name><comment> Schoch, 1894: 170 [stem: <italic>Tmesorrhin-</italic>]. Type genus: <italic><tp:taxon-name>Tmesorrhina</tp:taxon-name></italic> Westwood, 1842.</comment></tp:nomenclature-citation><tp:nomenclature-citation><tp:taxon-name>Coelorrhinae</tp:taxon-name><comment> Schoch, 1895: iii [stem: <italic>Coelorrhin-</italic>]. Type genus: <italic><tp:taxon-name>Coelorrhina</tp:taxon-name></italic> Hope, 1841 [<italic><tp:taxon-name>Coelorrhina</tp:taxon-name></italic> is an incorrect subsequent spelling for <italic><tp:taxon-name>Caelorrhina</tp:taxon-name></italic> in prevailing usage, and so deemed to be the correct original spelling (Article 33.3.1) (see A. B. T. Smith 2006: 181)].</comment></tp:nomenclature-citation><tp:nomenclature-citation><tp:taxon-name>Mecynorrhinina</tp:taxon-name><comment> Schenkling, 1921: 15 [stem: <italic>Mecynorhin-</italic>]. Type genus: <italic><tp:taxon-name>Mecynorhina</tp:taxon-name></italic> Hope, 1837 [as <italic><tp:taxon-name>Mecynorrhina</tp:taxon-name></italic>, incorrect subsequent spelling of type genus name, not in prevailing usage]. Comment: incorrect original stem formation, not in prevailing usage.</comment></tp:nomenclature-citation><tp:nomenclature-citation><tp:taxon-name>Stephanorrhinina</tp:taxon-name><comment> Schenkling, 1921: 35 [stem: <italic>Stephanorrhin-</italic>]. Type genus: <italic><tp:taxon-name>Stephanorrhina</tp:taxon-name></italic> H. C. C. Burmeister, 1842.</comment></tp:nomenclature-citation></tp:nomenclature-citation-list></tp:nomenclature></tp:taxon-treatment>
