# Supplementary material for: Family-group names in Coleoptera (Insecta)
Source: Zookeys. 2011 Apr 4;(88):1–972. doi: 10.3897/zookeys.88.807 (PMC3088472; doi:10.3897/zookeys.88.807)
Supplement: XML Treatments for this article (over 3000) [file zookeys.88.807-treatments.zip › zookeys.88.807-treatment1133.xml]

<!DOCTYPE tp:taxon-treatment
  PUBLIC "-//TaxonX//DTD Taxonomic Treatment Publishing DTD v0 20100105//EN" "tax-treatment-NSO.dtd">
<tp:taxon-treatment xmlns:tp="http://www.plazi.org/taxpub"><tp:treatment-meta><mixed-citation publication-type="journal"><person-group><name><surname>Bouchard</surname><given-names>Patrice</given-names></name><name><surname>Bousquet</surname><given-names>Yves</given-names></name><name><surname>Davies</surname><given-names>Anthony E.</given-names></name><name><surname>Alonso-Zarazaga</surname><given-names>Miguel A.</given-names></name><name><surname>Lawrence</surname><given-names>John F.</given-names></name><name><surname>Lyal</surname><given-names>Chris H. C.</given-names></name><name><surname>Newton</surname><given-names>Alfred F.</given-names></name><name><surname>Reid</surname><given-names>Chris A. M.</given-names></name><name><surname>Schmitt</surname><given-names>Michael</given-names></name><name><surname>Ślipiński</surname><given-names>S. Adam</given-names></name><name><surname>Smith</surname><given-names>Andrew B. T.</given-names></name></person-group><article-title>Family-group names in Coleoptera (Insecta)</article-title><source>Zookeys</source><day>4</day><month>4</month><year>2011</year><volume>2011</volume><issue>88</issue><fpage>1</fpage><lpage>972</lpage><pub-id pub-id-type="doi">10.3897/zookeys.88.807</pub-id></mixed-citation></tp:treatment-meta><tp:nomenclature><label>Subtribe</label><tp:taxon-name>
                    	<tp:taxon-name-part taxon-name-part-type="Tribe">Valgina</tp:taxon-name-part>
            </tp:taxon-name><tp:taxon-authority>Mulsant, 1842</tp:taxon-authority><tp:nomenclature-citation-list><tp:nomenclature-citation><tp:taxon-name>Valguaires</tp:taxon-name><comment> Mulsant, 1842: 519 [stem: <italic>Valg-</italic>]. Type genus: <italic><tp:taxon-name>Valgus</tp:taxon-name></italic> Scriba, 1790. Comment: published before 6 August 1842; original vernacular name available (Art. 11.7.2): used in latinized form by several authors, generally accepted as in A. B. T. Smith (2006: 177, as <tp:taxon-name>Valgini</tp:taxon-name>); this family-group name was also used in the same year by Burmeister (1842 [before 28 December]: 718, as <tp:taxon-name>Valgidae</tp:taxon-name>); incorrect original stem formation, not in prevailing usage.</comment></tp:nomenclature-citation><tp:nomenclature-citation><tp:taxon-name>Acanthovalginae</tp:taxon-name><comment> Kolbe, 1904: 11 [stem: <italic>Acanthovalg-</italic>]. Type genus: <italic><tp:taxon-name>Acanthovalgus</tp:taxon-name></italic> Kraatz, 1895.</comment></tp:nomenclature-citation><tp:nomenclature-citation><tp:taxon-name>Cosmovalginae</tp:taxon-name><comment> Kolbe, 1904: 11 [stem: <italic>Cosmovalg-</italic>]. Type genus: <italic><tp:taxon-name>Cosmovalgus</tp:taxon-name></italic> Kolbe, 1897.</comment></tp:nomenclature-citation><tp:nomenclature-citation><tp:taxon-name>Dasyvalginae</tp:taxon-name><comment> Kolbe, 1904: 11 [stem: <italic>Dasyvalg-</italic>]. Type genus: <italic><tp:taxon-name>Dasyvalgus</tp:taxon-name></italic> Kolbe, 1904.</comment></tp:nomenclature-citation><tp:nomenclature-citation><tp:taxon-name>Ischnovalginae</tp:taxon-name><comment> Kolbe, 1904: 9 [stem: <italic>Ischnovalg-</italic>]. Type genus: <italic><tp:taxon-name>Ischnovalgus</tp:taxon-name></italic> Kolbe, 1897.</comment></tp:nomenclature-citation><tp:nomenclature-citation><tp:taxon-name>Sphinctovalginae</tp:taxon-name><comment> Kolbe, 1904: 9 [stem: <italic>Sphinctovalg-</italic>]. Type genus: <italic><tp:taxon-name>Sphinctovalgus</tp:taxon-name></italic> Kolbe, 1904.</comment></tp:nomenclature-citation></tp:nomenclature-citation-list></tp:nomenclature></tp:taxon-treatment>
