# Supplementary material for: Family-group names in Coleoptera (Insecta)
Source: Zookeys. 2011 Apr 4;(88):1–972. doi: 10.3897/zookeys.88.807 (PMC3088472; doi:10.3897/zookeys.88.807)
Supplement: XML Treatments for this article (over 3000) [file zookeys.88.807-treatments.zip › zookeys.88.807-treatment1151.xml]

<!DOCTYPE tp:taxon-treatment
  PUBLIC "-//TaxonX//DTD Taxonomic Treatment Publishing DTD v0 20100105//EN" "tax-treatment-NSO.dtd">
<tp:taxon-treatment xmlns:tp="http://www.plazi.org/taxpub"><tp:treatment-meta><mixed-citation publication-type="journal"><person-group><name><surname>Bouchard</surname><given-names>Patrice</given-names></name><name><surname>Bousquet</surname><given-names>Yves</given-names></name><name><surname>Davies</surname><given-names>Anthony E.</given-names></name><name><surname>Alonso-Zarazaga</surname><given-names>Miguel A.</given-names></name><name><surname>Lawrence</surname><given-names>John F.</given-names></name><name><surname>Lyal</surname><given-names>Chris H. C.</given-names></name><name><surname>Newton</surname><given-names>Alfred F.</given-names></name><name><surname>Reid</surname><given-names>Chris A. M.</given-names></name><name><surname>Schmitt</surname><given-names>Michael</given-names></name><name><surname>Ślipiński</surname><given-names>S. Adam</given-names></name><name><surname>Smith</surname><given-names>Andrew B. T.</given-names></name></person-group><article-title>Family-group names in Coleoptera (Insecta)</article-title><source>Zookeys</source><day>4</day><month>4</month><year>2011</year><volume>2011</volume><issue>88</issue><fpage>1</fpage><lpage>972</lpage><pub-id pub-id-type="doi">10.3897/zookeys.88.807</pub-id></mixed-citation></tp:treatment-meta><tp:nomenclature><label>Superfamily</label><tp:taxon-name>
                    	<tp:taxon-name-part taxon-name-part-type="Superfamily">Dascilloidea</tp:taxon-name-part>
            </tp:taxon-name><tp:taxon-authority>Guérin-Méneville, 1843 (1834)</tp:taxon-authority><tp:nomenclature-citation-list><tp:nomenclature-citation><tp:taxon-name>Dascillidae</tp:taxon-name><comment> Guérin-Méneville, 1843: 193 [stem: <italic>Dascill-</italic>]. Type genus: <italic><tp:taxon-name>Dascillus</tp:taxon-name></italic> Latreille, 1797. Comment: usage of younger name conserved over <tp:taxon-name>Atopoidea</tp:taxon-name> Laporte, 1834 (Art. 40.2); although <tp:taxon-name>Rhipiceroidea</tp:taxon-name> is also an older name for this superfamily, its use for a taxon including the families <tp:taxon-name>Dascilidae</tp:taxon-name> (including <tp:taxon-name>Karumiinae</tp:taxon-name>) and <tp:taxon-name>Rhipiceridae</tp:taxon-name> is likely to cause some confusion and we therefore continue to use <tp:taxon-name>Dascilloidea</tp:taxon-name> as valid; the concept of <tp:taxon-name>Rhipiceroidea</tp:taxon-name> has varied among authors, Crowson (1953) used <tp:taxon-name>Rhipiceroidea</tp:taxon-name> for the families <tp:taxon-name>Rhipiceridae</tp:taxon-name> and <tp:taxon-name>Callirhipidae</tp:taxon-name>, which are not now considered to form a monophyletic group, and <tp:taxon-name>Dascilloidea</tp:taxon-name> for <tp:taxon-name>Dascillidae</tp:taxon-name> plus those families now included in <tp:taxon-name>Scirtoidea</tp:taxon-name>; the family group name <tp:taxon-name>Sandalidae</tp:taxon-name> (which is a junior synonym of <tp:taxon-name>Rhipiceridae</tp:taxon-name>) was used by Craighead (1921) and Böving and Craighead (1931) for <tp:taxon-name>Rhipiceridae</tp:taxon-name> in the strict sense, while Emden (1924, 1931, 1933) used the same name for a family which also included those genera now placed in <tp:taxon-name>Callirhipidae</tp:taxon-name>; Crowson (1971, 1973b) proposed a reconstituted <tp:taxon-name>Dascilloidea</tp:taxon-name> for <tp:taxon-name>Dascillidae</tp:taxon-name> plus <tp:taxon-name>Rhipiceridae</tp:taxon-name> (sensu stricto) and excluded <tp:taxon-name>Callirhipidae</tp:taxon-name> from <tp:taxon-name>Rhipiceroidea</tp:taxon-name> and placed it in another superfamily <tp:taxon-name>Artematopoidea</tp:taxon-name> (along with <tp:taxon-name>Artematopidae</tp:taxon-name> (now <tp:taxon-name>Artematopodidae</tp:taxon-name>) and <tp:taxon-name>Brachypsectridae</tp:taxon-name>); finally, the evidence for placing <tp:taxon-name>Dascillidae</tp:taxon-name> and <tp:taxon-name>Rhipiceridae</tp:taxon-name> in the same superfamily is not convincing (especially when the larvae are taken into account) so it is quite possible that <tp:taxon-name>Dascilloidea</tp:taxon-name> in the sense of Crowson (1971) may cease to exist when more evidence is presented.</comment></tp:nomenclature-citation></tp:nomenclature-citation-list></tp:nomenclature></tp:taxon-treatment>
